# Supplementary material for: Deficiency of the Cyclin-Dependent Kinase Inhibitor, CDKN1B, Results in Overgrowth and Neurodevelopmental Delay
Source: Hum Mutat. 2013 Mar 15;34(6):864–8. doi: 10.1002/humu.22314 (PMC3708111; doi:10.1002/humu.22314)
Supplement: Supplementary file 2 [file humu0034-0864-SD2.txt]

Grey et al., Human Mutation  1 
 
Supporting Information for the article: 
 
Deficiency of the cyclin-dependent kinase inhibitor, CDKN1B, results in 
overgrowth and neurodevelopmental delay
 
William Grey, Louise Izatt,Wafa Sahraoui,Yiu-Ming Ng, Caroline Ogilvie, Anthony 
Hulse, Eric Tse, Roman Holic , and Veronica Yu 
 
 
 
 
 
Index of Supp. Figures S1-S4 
 
Supp. Figure S1. Growth chart of the proband
 
Supp. Figure S2. mRNA expression of APOLD1 and DDX47 
 
Supp. Figure S3. Detailsof the CDKN1B5’UTRregion
 
Supp. Figure S4. Primer sequences 
 
 
 
 
 
 
 Grey et al., Human Mutation  2 
 
 
Supp. Figure S1. Growth chart of the proband. (Arrowhead indicates Transit point 
fromUK-WHOto UK90 data).The proband’s (II:1, -79C/del -73A/del) birth weight 
was 3.765 kg (50th centile), with a head circumference (OFC, top left) of36cm(50-
75th centile).  
Symmetrical overgrowth was observed in all growth parameters fromthe first year of
life. At age 33 months, the proband’s head circumference was larger than his parents 
(OFCofabove 99.6th centile). Grey et al., Human Mutation  3 
Top right: Mid-parental height (MPH) predicts 25th centilefor the proband’s growth 
parameters (which is the growth his younger, unaffected sister (II:2, -79T/C-73G/G)). 
Currently at aged 5 yr and 6 months,  the proband’s growth parameters areas follows: 
56.5cmOFC (>98th), height 119.5cm(91-98th),weight 29.8kg (>99.6th). 
Further assessment ofthe proband aged 3yrs 9/12 and 5yr 6/12 saw continued large 
stature and poor social communication skills due toautism. He hasno recognizable
single words aged 5 years and has severe learning difficulties and challenging 
behaviour. He is placed in a school for children with autismand has a statement to
support his special educational needs. Grey et al., Human Mutation  4 
 
 
 
Supp. Figure S2. Quantification of APOLD1 and DDX47 mRNA expression by 
qPCR. RNA extraction and quantitative PCR were carried out as described in Figure 
2A. Primers used were as follows; APOLD1 forward 
(CCACGACCTCAAGATCTCTG), APOLD1 reverse 
(AGCTTGGTGTTTTCCTAAGGG); DDX47 forward 
(GAATATGGATTTTGAGACAGAGGTTG), DDX47 reverse 
(CGGCACATTTCACAGGATTC). The amount ofgene expression was normalised 
against ABL1 expression and expressed as a relative value as describedin Figure 2. 
Error bars represent triplicates of 3 independent experiments. Grey et al., Human Mutation  5 
 
 
 
 
 
 
 
 
 
 
 
 
 
 
 
 
 
Supp. Figure S3. Details ofthe CDKN1B5’UTR region. Details ofthe 5’UTRregion ofthe CDKN1B gene up to position ofthe first methionine (far 
right, blue box) depictedby the UCSCgenome browser (GRCh37/hg19). The U-rich region is underlined inblack. Alignment ofequivalent regions 
fromother eukaryotic species are shown, with GERP score. The   -79C and -73G positions are boxed in black and red respectively. Polymorphisms 
previously described at the -79T position in human populations are detailed beneath the alignment. For the -73G position, the GERP score has an 
average value of: 1.22727 min -2.31 max 3.56, standard deviation 1.69505. The -73A variant has been submitted at curated at 
http://www.lovd.nl/CDKN1B.Grey et al., Human Mutation  6 
 
Supp. Figure S4. Primers used in this study for (A) sequencing (Costa-Guda, et al.,2011) 
and (B) RT-PCR of CDKN1B.  Grey et al., Human Mutation  7 
Supp. Reference 
 
Costa-Guda J, Marinoni I, Molatore S, Pellegata NS, Arnold A. 2011. Somatic mutation and 
germline sequence abnormalities in CDKN1B, encoding p27Kip1, in sporadic 
parathyroid adenomas. J Clin Endocrinol Metab 96(4):E701-6. 
 
 
